# Supplementary material for: Genomic Analysis and Characterization of Pseudotabrizicola formosa sp. nov., a Novel Aerobic Anoxygenic Phototrophic Bacterium, Isolated from Sayram Lake Water
Source: Microorganisms. 2022 Oct 30;10(11):2154. doi: 10.3390/microorganisms10112154 (PMC9698765; doi:10.3390/microorganisms10112154)
Supplement: Supplementary file 1 [file microorganisms-10-02154-s001.zip]

Archive with 1 entries (1 files):
- microorganisms-1994636-supplementary.pdf
